# Supplementary material for: Climate velocities and species tracking in global mountain regions
Source: Nature. 2024 Mar 27;629(8010):114–20. doi: 10.1038/s41586-024-07264-9 (PMC11062926; doi:10.1038/s41586-024-07264-9)
Supplement: Supplementary file 4 — Statistical information on major regions of high-velocity regions. [file 41586_2024_7264_MOESM4_ESM.csv]

Index	Region.Name	cru.ts4.05.2011.2020.cld.mean	cru.ts4.05.2011.2020.vap.mean	cru.ts4.05.Tmp.rate.1975.VS.2015.mean	cru.ts4.05.2011.2020.malr.mean	cru.ts4.05.climV.1975.VS.2015.mean	MOD11C3.A2011.2020.lr.median.mean	MOD11C3.climV.1975.VS.2015.mean	CRU2.elev.mean	cru.ts4.05.2011.2020.cld.sd	cru.ts4.05.2011.2020.vap.sd	cru.ts4.05.Tmp.rate.1975.VS.2015.sd	cru.ts4.05.2011.2020.malr.sd	cru.ts4.05.climV.1975.VS.2015.sd	MOD11C3.A2011.2020.lr.median.sd	MOD11C3.climV.1975.VS.2015.sd	CRU2.elev.sd	n.grids
1	Alaska-Yukon region	691.687975710734	48.2477461102583	0.0448507805130729	546.764267990074	8.17212078293263	158.947960381177	21.5503731395116	986.562034739454	32.6296196709351	11.326527583434	0.0101493682285161	37.78137848394	1.60544497051376	189.578255912977	76.8213926145052	436.061731908579	806
2	West America and Mexico	487.983621005354	112.701831949168	0.0402174928819696	408.76724137931	9.91445567073493	463.876391295729	9.50672780953605	1205.95689655172	67.2311847546156	37.5581676600221	0.00728604158220599	45.0985179892267	1.88511096916185	228.230936164896	5.23513926564384	598.6456271273	232
3	Appalachians	686.092477121661	106.680913863644	0.0336985886697808	416.338709677419	8.13298849905691	268.849032371275	13.6593954716959	530.41935483871	28.805570702135	21.6647459322535	0.0027029021365318	36.7815632488491	0.749954658361699	177.759073938685	7.16470509435098	174.503938457795	62
4	Brazilian Highlands	692.246182759603	196.867591645983	0.0307410299881465	315.847222222222	9.74922616614236	330.322706858317	9.11427800812655	737.722222222222	46.1444649759736	17.8918046764738	0.00307406621396744	9.92600755480726	1.09416486628684	910.414652202984	4.26079676730945	273.299671578897	72
5	Greenland	581.785965768914	26.31973688226	0.0430921057337209	666.947368421053	6.44798625142951	305.730474371659	14.8050725836503	708.473684210526	49.3520960151342	3.9817227394576	0.00565577718477512	27.0605774846209	0.688496434234104	71.2232284940232	4.10849896940704	409.164917636595	19
6	Scandinavia	692.871442816231	43.5007490200943	0.0510976122629442	591.696629213483	8.39133734649487	418.371494850416	16.9389512559001	570.76404494382	30.192951256527	15.9629887407583	0.0198098947320421	79.3393752545444	2.25034843361306	1052.98760095144	8.06302876171712	263.673309508355	89
7	Mediterranean basin	551.539981113391	97.9974155554611	0.0417280898418989	428.683146067416	9.73703455978565	438.14677792667	11.0210857179727	794.815730337079	80.6251410052117	21.8023685438634	0.00444526437914297	30.5746142269206	0.834106055440051	770.340339835712	4.34493916107264	443.799318766472	445
8	Southern Africa	405.900002872243	146.851961472455	0.0306495093904874	354.588235294118	8.65836830700145	376.617356244256	9.80477288190056	1075.29411764706	35.9379009157096	18.5982394216327	0.00228468629955787	12.7772200787643	0.763562905462168	149.99588077123	5.00573562832559	355.267287529031	17
9	Ural Mts	753.420299823468	43.6764958455012	0.0552622862160206	577.987179487179	9.49339653895452	331.280753105115	120.088213225206	433.871794871795	43.9313678634403	8.92384643150333	0.0114925843484012	35.785251837653	1.56143510244577	548.739826038982	820.997209262335	162.855394303902	78
10	Iran-Pakistan region	407.727842622645	134.72656882791	0.0360178921590833	385.929411764706	9.41962288127226	510.346284215591	7.23923457089592	926.223529411765	90.0775112521041	39.1953149102987	0.00311509698296911	47.2754814725285	1.02529191140424	232.657585763716	4.93063301311076	465.685142366308	85
11	Putorana Mts	749.92438994617	34.6956098603039	0.071574999809992	613.029268292683	11.6829281132396	63.4735559137856	23.0657570187638	647.731707317073	23.2307007615292	6.2292760737862	0.00474162046017389	31.3091655118787	0.659364094330762	186.071182613228	152.750335949406	213.367516913966	205
12	Mongolia	545.135761891763	47.2942912334532	0.035779035334864	548.661417322835	6.56696455121979	195.392613780663	336.345954316808	1245.0157480315	96.0658596550074	10.4522184751131	0.00546195268426223	36.9693610749863	1.18958063221557	145.264726525749	3592.1390857236	543.649600973752	127
13	Northern Sumatra	660.837627410889	269.171483278275	0.0263678384944797	280.140625	9.41461274027824	-1603.77840280533	-0.956064461264759	553.296875	49.803884005669	22.7300791083839	0.00183208985774996	5.2489369672072	0.662069611358073	1192.14398060628	3.4091794677605	365.629297899037	64
14	Kodar Mts	671.550469889593	42.1774639940737	0.0420883166544956	567.209302325581	7.41927819869843	206.856216136799	29.2237731578738	987.355481727575	63.7047495399261	6.18455583085203	0.00635942752259483	23.7000572399793	1.104488244918	111.974511715697	80.7782236134806	285.807120062086	301
15	Yakutiya	645.396316708684	27.5070725456761	0.0522889579177325	650.685579196218	8.02978250490013	50.447681127006	44.5281838959272	882.640661938534	31.9582619782238	7.04856726214182	0.00767737951503454	42.2382427633679	1.04710595074104	231.470161553652	284.245232345515	352.928316569424	423
16	Northeast Asia	608.436342027452	67.8780089484321	0.0239826389588416	492.388888888889	4.87710973951552	148.251416524251	19.2981540097131	414.027777777778	25.6329558374988	8.12055103592391	0.00154559903111782	20.9942546940521	0.336382714366827	46.0368630560967	12.744370219726	159.366152726734	36
17	Kamchatka	693.221567296772	37.1227974702608	0.0590958608732875	607.156387665198	9.68909011748394	-34.2506136615896	-4.81930141511993	519.812775330396	30.7099792166274	8.4763948148127	0.0118321233803979	39.0395705879361	1.67550510963142	501.496004972677	121.517314408053	228.540754722921	454
20	remainings	543.767793453441	121.696421238955	0.0304120098377633	430.641176470588	7.15695448482738	229.913971289466	12.4499667830327	633.023529411765	138.160394570372	73.8227174762058	0.0135051659816274	107.418583776829	2.29528562253992	424.564914241069	17.0730832644452	591.930488811907	170
