# Supplementary material for: Climate velocities and species tracking in global mountain regions
Source: Nature. 2024 Mar 27;629(8010):114–20. doi: 10.1038/s41586-024-07264-9 (PMC11062926; doi:10.1038/s41586-024-07264-9)
Supplement: Supplementary file 5 — The probabilities of species tracking climate velocities under p = 0.05 thresholds with different sampling sizes (n = 10, 20, 30, 40, 50, 60, 70, 80, 90, and 100). [file 41586_2024_7264_MOESM5_ESM.csv]

	min.sample.10	min.sample.20	min.sample.30	min.sample.40	min.sample.50	min.sample.60	min.sample.70	min.sample.80	min.sample.90	min.sample.100	Ana.no
1	0	0	0	0	0	0	0	0	0	0	1
2	0	0	0	0	0	0	0	0	0	0	2
3	9999	9999	9999	9999	9999	9999	9999	9999	9999	9999	3
4	0	0	0	0	0	0	0	0	0	0	4
5	0.106	0	0	0	0	0	0	0	0	0	5
6	0.656	0.241	0.106	0.031	0.005	0	0	0	0	0	6
7	0.756	0.336	0	0	0	0	0	0	0	0	7
8	0.433	0.037	0	0	0	0	0	0	0	0	8
9	0	0	0	0	0	0	0	0	0	0	9
10	0.43	0.018	0	0	0	0	0	0	0	0	10
11	0.006	0	0	0	0	0	0	0	0	0	11
12	0	0	0	0	0	0	0	0	0	0	12
13	0	0	0	0	0	0	0	0	0	0	13
14	9999	9999	9999	9999	9999	9999	9999	9999	9999	9999	14
15	9999	9999	9999	9999	9999	9999	9999	9999	9999	9999	15
16	9999	9999	9999	9999	9999	9999	9999	9999	9999	9999	16
17	9999	9999	9999	9999	9999	9999	9999	9999	9999	9999	17
18	0.008	0	0	0	0	0	0	0	0	0	18
19	0.965	1	1	1	1	1	1	1	1	1	19
20	9999	9999	9999	9999	9999	9999	9999	9999	9999	9999	20
21	0	0	0	0	0	0	0	0	0	0	21
22	9999	9999	9999	9999	9999	9999	9999	9999	9999	9999	22
23	9999	9999	9999	9999	9999	9999	9999	9999	9999	9999	23
24	0	0	0	0	0	0	0	0	0	0	24
25	0	0	0	0	0	0	0	0	0	0	25
26	9999	9999	9999	9999	9999	9999	9999	9999	9999	9999	26
27	9999	9999	9999	9999	9999	9999	9999	9999	9999	9999	27
28	9999	9999	9999	9999	9999	9999	9999	9999	9999	9999	28
29	9999	9999	9999	9999	9999	9999	9999	9999	9999	9999	29
30	9999	9999	9999	9999	9999	9999	9999	9999	9999	9999	30
31	9999	9999	9999	9999	9999	9999	9999	9999	9999	9999	31
32	0.889	0.839	0.741	0.662	0.593	0.479	0.331	0.098	0	0	32
33	9999	9999	9999	9999	9999	9999	9999	9999	9999	9999	33
34	0.294	0.006	0	0	0	0	0	0	0	0	34
35	9999	9999	9999	9999	9999	9999	9999	9999	9999	9999	35
36	0	0	0	0	0	0	0	0	0	0	36
37	0	0	0	0	0	0	0	0	0	0	37
38	0.948	1	1	1	1	1	1	1	1	1	38
39	0.902	0.87	0.821	0.798	0.764	0.726	0.655	0.611	0.612	0.561	39
40	9999	9999	9999	9999	9999	9999	9999	9999	9999	9999	40
41	0.588	0.236	0.052	0.005	0.001	0	0	0	0	0	41
42	9999	9999	9999	9999	9999	9999	9999	9999	9999	9999	42
43	0.954	0.991	1	1	1	1	1	1	1	1	43
44	0.238	0.001	0	0	0	0	0	0	0	0	44
45	0	0	0	0	0	0	0	0	0	0	45
46	9999	9999	9999	9999	9999	9999	9999	9999	9999	9999	46
47	0.447	0.117	0.022	0.003	0	0	0	0	0	0	47
48	0	0	0	0	0	0	0	0	0	0	48
49	0.594	0.133	0	0	0	0	0	0	0	0	49
50	0.002	0	0	0	0	0	0	0	0	0	50
51	0.189	0.002	0	0	0	0	0	0	0	0	51
52	0.158	0	0	0	0	0	0	0	0	0	52
53	0.503	0.107	0.025	0.001	0	0	0	0	0	0	53
54	9999	9999	9999	9999	9999	9999	9999	9999	9999	9999	54
55	0	0	0	0	0	0	0	0	0	0	55
56	0.379	0.031	0	0	0	0	0	0	0	0	56
57	0.747	0.402	0	0	0	0	0	0	0	0	57
58	0.122	0	0	0	0	0	0	0	0	0	58
59	0	0	0	0	0	0	0	0	0	0	59
60	0	0	0	0	0	0	0	0	0	0	60
61	0	0	0	0	0	0	0	0	0	0	61
62	0	0	0	0	0	0	0	0	0	0	62
63	0.323	0	0	0	0	0	0	0	0	0	63
64	0.744	0.458	0.211	0.113	0.041	0.01	0.001	0	0	0	64
65	0	0	0	0	0	0	0	0	0	0	65
66	0	0	0	0	0	0	0	0	0	0	66
67	0.004	0	0	0	0	0	0	0	0	0	67
68	0.926	0.882	0.878	0.807	0.793	0.723	0.673	0.612	0	0	68
69	0.874	0.918	1	1	1	1	1	1	1	1	69
70	0.982	0.975	0.997	1	1	1	1	1	1	1	70
71	0.837	0.661	0.556	0.389	0.258	0.11	0.018	0	0	0	71
72	9999	9999	9999	9999	9999	9999	9999	9999	9999	9999	72
73	9999	9999	9999	9999	9999	9999	9999	9999	9999	9999	73
74	9999	9999	9999	9999	9999	9999	9999	9999	9999	9999	74
75	0	0	0	0	0	0	0	0	0	0	75
76	0.962	0.967	0.98	0.989	1	1	1	1	1	1	76
77	0.664	0.175	0	0	0	0	0	0	0	0	77
78	9999	9999	9999	9999	9999	9999	9999	9999	9999	9999	78
79	9999	9999	9999	9999	9999	9999	9999	9999	9999	9999	79
80	9999	9999	9999	9999	9999	9999	9999	9999	9999	9999	80
81	0	0	0	0	0	0	0	0	0	0	81
82	9999	9999	9999	9999	9999	9999	9999	9999	9999	9999	82
83	9999	9999	9999	9999	9999	9999	9999	9999	9999	9999	83
