# Supplementary material for: Climate velocities and species tracking in global mountain regions
Source: Nature. 2024 Mar 27;629(8010):114–20. doi: 10.1038/s41586-024-07264-9 (PMC11062926; doi:10.1038/s41586-024-07264-9)
Supplement: Supplementary file 6 — A Google Earth layer file (*.kmz) that enables self-exploration. [file 41586_2024_7264_MOESM6_ESM.zip › doc.kml]

<?xml version="1.0" encoding="UTF-8"?>
<kml xmlns="http://www.opengis.net/kml/2.2" xmlns:gx="http://www.google.com/kml/ext/2.2" xmlns:xsi="http://www.w3.org/2001/XMLSchema-instance"
 xsi:schemaLocation="http://www.opengis.net/kml/2.2 http://schemas.opengis.net/kml/2.2.0/ogckml22.xsd http://www.google.com/kml/ext/2.2 http://code.google.com/apis/kml/schema/kml22gx.xsd">
<Document id="Layers">
  <name>Layers</name>
  <Snippet></Snippet>
  <GroundOverlay id="ID_2">
    <name>high_climV_region_MALR_n_MOD11C3-cut_off-0.01_endanger.tiff</name>
    <Snippet></Snippet>
    <drawOrder>998</drawOrder>
    <Icon>
      <href>Layer2.png</href>
      <viewBoundScale>1.0</viewBoundScale>
    </Icon>
    <LatLonBox>
      <north>90</north>
      <south>-90</south>
      <east>180</east>
      <west>-180</west>
      <rotation>0</rotation>
    </LatLonBox>
  </GroundOverlay>
</Document>
</kml>
