# Supplementary material for: Climate velocities and species tracking in global mountain regions
Source: Nature. 2024 Mar 27;629(8010):114–20. doi: 10.1038/s41586-024-07264-9 (PMC11062926; doi:10.1038/s41586-024-07264-9)
Supplement: Supplementary file 7 — Source Data Figs. 1–4 and Source Data Extended Data Fig. 1–9 [file 41586_2024_7264_MOESM7_ESM.xlsx]

## Sheet: Fig_1
Variables	Original resolution*	Operational resolution used in our analysis#	Temporal span	Data source	Fig. 1
Temperature (ambient)	0.5° (~50km)	0.5° (~50km)	1971-1980	CRU TS4.05
Temperature (ambient)	0.5° (~50km)	0.5° (~50km)	2011-2020	CRU TS4.05	v
Water vapor	0.5° (~50km)	0.5° (~50km)	2011-2020	CRU TS4.05	v
Precipitation	0.5° (~50km)	0.5° (~50km)	2011-2020	CRU TS4.05
Cloud cover	0.5° (~50km)	0.5° (~50km)	2011-2020	CRU TS4.05
Temperature (land surface for SALRT)	1 km	0.05° (~5km)	2011-2020	MOD11C3	v
Aspect (sine)	1 km	0.5° (~50km)	NA	EarthEnv
Aspect (cosine)	1 km	0.5° (~50km)	NA	EarthEnv
Slope	1 km	0.5° (~50km)	NA	EarthEnv
Profile curvature	1 km	0.5° (~50km)	NA	EarthEnv
Tangential curvature	1 km	0.5° (~50km)	NA	EarthEnv
Terrain evenness	1 km	0.5° (~50km)	NA	EarthEnv
Terrain homogeneity	1 km	0.5° (~50km)	NA	EarthEnv
Terrain roughness	1 km	0.5° (~50km)	NA	EarthEnv
Vector Ruggedness Measure	1 km	0.5° (~50km)	NA	EarthEnv
Elevation (for MALRT)	0.5° (~50km)	0.5° (~50km)	NA	CRU	v
Elevation (for SALRT)	1 min (~1.8km)	0.05° (~5km)	NA	ETOPO1	v
Elevation (for island identification)	1 sec (30m)	0.5° (~50km)	NA	SRTM
Enhanced vegetation index	1 km	0.5° (~50km)	2011-2020	MOD13C2
Land use / land type	500 m	0.05° (~5km)	2011-2019	MCD12C1
Ecofacet	250 m	0.5° (~50km)	1950-2000
Mountain regions	Polygon	0.5° (~50km)	NA	GMBA V1.2	v
Biogeographical realms	Polygon	0.5° (~50km)	NA
Global mountain cloud forests	1 km	0.5° (~50km)	1971-2009	EarthEnv
Species range shifts				BioShifts
Temperature (CHELSA)	30 sec (~1km)	0.5° (~50km)	2011-2019	CHELSA
Relative humidity (CHELSA)	30 sec (~1km)	0.5° (~50km)	2011-2019	CHELSA
Temperature (weather station)	NA	NA	2011-2019	GHCN

## Sheet: Fig_2
Variables	Original resolution*	Operational resolution used in our analysis#	Temporal span	Data source	Fig. 2
Temperature (ambient)	0.5° (~50km)	0.5° (~50km)	1971-1980	CRU TS4.05	v
Temperature (ambient)	0.5° (~50km)	0.5° (~50km)	2011-2020	CRU TS4.05	v
Water vapor	0.5° (~50km)	0.5° (~50km)	2011-2020	CRU TS4.05	v
Precipitation	0.5° (~50km)	0.5° (~50km)	2011-2020	CRU TS4.05
Cloud cover	0.5° (~50km)	0.5° (~50km)	2011-2020	CRU TS4.05
Temperature (land surface for SALRT)	1 km	0.05° (~5km)	2011-2020	MOD11C3	v
Aspect (sine)	1 km	0.5° (~50km)	NA	EarthEnv
Aspect (cosine)	1 km	0.5° (~50km)	NA	EarthEnv
Slope	1 km	0.5° (~50km)	NA	EarthEnv
Profile curvature	1 km	0.5° (~50km)	NA	EarthEnv
Tangential curvature	1 km	0.5° (~50km)	NA	EarthEnv
Terrain evenness	1 km	0.5° (~50km)	NA	EarthEnv
Terrain homogeneity	1 km	0.5° (~50km)	NA	EarthEnv
Terrain roughness	1 km	0.5° (~50km)	NA	EarthEnv
Vector Ruggedness Measure	1 km	0.5° (~50km)	NA	EarthEnv
Elevation (for MALRT)	0.5° (~50km)	0.5° (~50km)	NA	CRU	v
Elevation (for SALRT)	1 min (~1.8km)	0.05° (~5km)	NA	ETOPO1	v
Elevation (for island identification)	1 sec (30m)	0.5° (~50km)	NA	SRTM
Enhanced vegetation index	1 km	0.5° (~50km)	2011-2020	MOD13C2
Land use / land type	500 m	0.05° (~5km)	2011-2019	MCD12C1
Ecofacet	250 m	0.5° (~50km)	1950-2000
Mountain regions	Polygon	0.5° (~50km)	NA	GMBA V1.2	v
Biogeographical realms	Polygon	0.5° (~50km)	NA
Global mountain cloud forests	1 km	0.5° (~50km)	1971-2009	EarthEnv
Species range shifts				BioShifts
Temperature (CHELSA)	30 sec (~1km)	0.5° (~50km)	2011-2019	CHELSA
Relative humidity (CHELSA)	30 sec (~1km)	0.5° (~50km)	2011-2019	CHELSA
Temperature (weather station)	NA	NA	2011-2019	GHCN

## Sheet: Fig_3
Variables	Original resolution*	Operational resolution used in our analysis#	Temporal span	Data source	Fig. 3
Temperature (ambient)	0.5° (~50km)	0.5° (~50km)	1971-1980	CRU TS4.05	v
Temperature (ambient)	0.5° (~50km)	0.5° (~50km)	2011-2020	CRU TS4.05	v
Water vapor	0.5° (~50km)	0.5° (~50km)	2011-2020	CRU TS4.05	v
Precipitation	0.5° (~50km)	0.5° (~50km)	2011-2020	CRU TS4.05
Cloud cover	0.5° (~50km)	0.5° (~50km)	2011-2020	CRU TS4.05
Temperature (land surface for SALRT)	1 km	0.05° (~5km)	2011-2020	MOD11C3	v
Aspect (sine)	1 km	0.5° (~50km)	NA	EarthEnv
Aspect (cosine)	1 km	0.5° (~50km)	NA	EarthEnv
Slope	1 km	0.5° (~50km)	NA	EarthEnv
Profile curvature	1 km	0.5° (~50km)	NA	EarthEnv
Tangential curvature	1 km	0.5° (~50km)	NA	EarthEnv
Terrain evenness	1 km	0.5° (~50km)	NA	EarthEnv
Terrain homogeneity	1 km	0.5° (~50km)	NA	EarthEnv
Terrain roughness	1 km	0.5° (~50km)	NA	EarthEnv
Vector Ruggedness Measure	1 km	0.5° (~50km)	NA	EarthEnv
Elevation (for MALRT)	0.5° (~50km)	0.5° (~50km)	NA	CRU	v
Elevation (for SALRT)	1 min (~1.8km)	0.05° (~5km)	NA	ETOPO1	v
Elevation (for island identification)	1 sec (30m)	0.5° (~50km)	NA	SRTM
Enhanced vegetation index	1 km	0.5° (~50km)	2011-2020	MOD13C2
Land use / land type	500 m	0.05° (~5km)	2011-2019	MCD12C1
Ecofacet	250 m	0.5° (~50km)	1950-2000
Mountain regions	Polygon	0.5° (~50km)	NA	GMBA V1.2	v
Biogeographical realms	Polygon	0.5° (~50km)	NA
Global mountain cloud forests	1 km	0.5° (~50km)	1971-2009	EarthEnv
Species range shifts				BioShifts
Temperature (CHELSA)	30 sec (~1km)	0.5° (~50km)	2011-2019	CHELSA
Relative humidity (CHELSA)	30 sec (~1km)	0.5° (~50km)	2011-2019	CHELSA
Temperature (weather station)	NA	NA	2011-2019	GHCN

## Sheet: Fig_4
Variables	Original resolution*	Operational resolution used in our analysis#	Temporal span	Data source	Fig. 4
Temperature (ambient)	0.5° (~50km)	0.5° (~50km)	1971-1980	CRU TS4.05	v
Temperature (ambient)	0.5° (~50km)	0.5° (~50km)	2011-2020	CRU TS4.05	v
Water vapor	0.5° (~50km)	0.5° (~50km)	2011-2020	CRU TS4.05	v
Precipitation	0.5° (~50km)	0.5° (~50km)	2011-2020	CRU TS4.05
Cloud cover	0.5° (~50km)	0.5° (~50km)	2011-2020	CRU TS4.05
Temperature (land surface for SALRT)	1 km	0.05° (~5km)	2011-2020	MOD11C3
Aspect (sine)	1 km	0.5° (~50km)	NA	EarthEnv
Aspect (cosine)	1 km	0.5° (~50km)	NA	EarthEnv
Slope	1 km	0.5° (~50km)	NA	EarthEnv
Profile curvature	1 km	0.5° (~50km)	NA	EarthEnv
Tangential curvature	1 km	0.5° (~50km)	NA	EarthEnv
Terrain evenness	1 km	0.5° (~50km)	NA	EarthEnv
Terrain homogeneity	1 km	0.5° (~50km)	NA	EarthEnv
Terrain roughness	1 km	0.5° (~50km)	NA	EarthEnv
Vector Ruggedness Measure	1 km	0.5° (~50km)	NA	EarthEnv
Elevation (for MALRT)	0.5° (~50km)	0.5° (~50km)	NA	CRU	v
Elevation (for SALRT)	1 min (~1.8km)	0.05° (~5km)	NA	ETOPO1
Elevation (for island identification)	1 sec (30m)	0.5° (~50km)	NA	SRTM	v
Enhanced vegetation index	1 km	0.5° (~50km)	2011-2020	MOD13C2
Land use / land type	500 m	0.05° (~5km)	2011-2019	MCD12C1
Ecofacet	250 m	0.5° (~50km)	1950-2000
Mountain regions	Polygon	0.5° (~50km)	NA	GMBA V1.2	v
Biogeographical realms	Polygon	0.5° (~50km)	NA
Global mountain cloud forests	1 km	0.5° (~50km)	1971-2009	EarthEnv
Species range shifts				BioShifts	v
Temperature (CHELSA)	30 sec (~1km)	0.5° (~50km)	2011-2019	CHELSA
Relative humidity (CHELSA)	30 sec (~1km)	0.5° (~50km)	2011-2019	CHELSA
Temperature (weather station)	NA	NA	2011-2019	GHCN

## Sheet: ED_Fig_1
Variables	Original resolution*	Operational resolution used in our analysis#	Temporal span	Data source	ED Fig. 1
Temperature (ambient)	0.5° (~50km)	0.5° (~50km)	1971-1980	CRU TS4.05
Temperature (ambient)	0.5° (~50km)	0.5° (~50km)	2011-2020	CRU TS4.05
Water vapor	0.5° (~50km)	0.5° (~50km)	2011-2020	CRU TS4.05
Precipitation	0.5° (~50km)	0.5° (~50km)	2011-2020	CRU TS4.05
Cloud cover	0.5° (~50km)	0.5° (~50km)	2011-2020	CRU TS4.05
Temperature (land surface for SALRT)	1 km	0.05° (~5km)	2011-2020	MOD11C3	v
Aspect (sine)	1 km	0.5° (~50km)	NA	EarthEnv
Aspect (cosine)	1 km	0.5° (~50km)	NA	EarthEnv
Slope	1 km	0.5° (~50km)	NA	EarthEnv
Profile curvature	1 km	0.5° (~50km)	NA	EarthEnv
Tangential curvature	1 km	0.5° (~50km)	NA	EarthEnv
Terrain evenness	1 km	0.5° (~50km)	NA	EarthEnv
Terrain homogeneity	1 km	0.5° (~50km)	NA	EarthEnv
Terrain roughness	1 km	0.5° (~50km)	NA	EarthEnv
Vector Ruggedness Measure	1 km	0.5° (~50km)	NA	EarthEnv
Elevation (for MALRT)	0.5° (~50km)	0.5° (~50km)	NA	CRU
Elevation (for SALRT)	1 min (~1.8km)	0.05° (~5km)	NA	ETOPO1	v
Elevation (for island identification)	1 sec (30m)	0.5° (~50km)	NA	SRTM
Enhanced vegetation index	1 km	0.5° (~50km)	2011-2020	MOD13C2
Land use / land type	500 m	0.05° (~5km)	2011-2019	MCD12C1
Ecofacet	250 m	0.5° (~50km)	1950-2000
Mountain regions	Polygon	0.5° (~50km)	NA	GMBA V1.2
Biogeographical realms	Polygon	0.5° (~50km)	NA
Global mountain cloud forests	1 km	0.5° (~50km)	1971-2009	EarthEnv
Species range shifts				BioShifts
Temperature (CHELSA)	30 sec (~1km)	0.5° (~50km)	2011-2019	CHELSA
Relative humidity (CHELSA)	30 sec (~1km)	0.5° (~50km)	2011-2019	CHELSA
Temperature (weather station)	NA	NA	2011-2019	GHCN

## Sheet: ED_Fig_2
Variables	Original resolution*	Operational resolution used in our analysis#	Temporal span	Data source	ED Fig. 2
Temperature (ambient)	0.5° (~50km)	0.5° (~50km)	1971-1980	CRU TS4.05	v
Temperature (ambient)	0.5° (~50km)	0.5° (~50km)	2011-2020	CRU TS4.05	v
Water vapor	0.5° (~50km)	0.5° (~50km)	2011-2020	CRU TS4.05
Precipitation	0.5° (~50km)	0.5° (~50km)	2011-2020	CRU TS4.05
Cloud cover	0.5° (~50km)	0.5° (~50km)	2011-2020	CRU TS4.05
Temperature (land surface for SALRT)	1 km	0.05° (~5km)	2011-2020	MOD11C3
Aspect (sine)	1 km	0.5° (~50km)	NA	EarthEnv
Aspect (cosine)	1 km	0.5° (~50km)	NA	EarthEnv
Slope	1 km	0.5° (~50km)	NA	EarthEnv
Profile curvature	1 km	0.5° (~50km)	NA	EarthEnv
Tangential curvature	1 km	0.5° (~50km)	NA	EarthEnv
Terrain evenness	1 km	0.5° (~50km)	NA	EarthEnv
Terrain homogeneity	1 km	0.5° (~50km)	NA	EarthEnv
Terrain roughness	1 km	0.5° (~50km)	NA	EarthEnv
Vector Ruggedness Measure	1 km	0.5° (~50km)	NA	EarthEnv
Elevation (for MALRT)	0.5° (~50km)	0.5° (~50km)	NA	CRU
Elevation (for SALRT)	1 min (~1.8km)	0.05° (~5km)	NA	ETOPO1
Elevation (for island identification)	1 sec (30m)	0.5° (~50km)	NA	SRTM
Enhanced vegetation index	1 km	0.5° (~50km)	2011-2020	MOD13C2
Land use / land type	500 m	0.05° (~5km)	2011-2019	MCD12C1
Ecofacet	250 m	0.5° (~50km)	1950-2000
Mountain regions	Polygon	0.5° (~50km)	NA	GMBA V1.2	v
Biogeographical realms	Polygon	0.5° (~50km)	NA
Global mountain cloud forests	1 km	0.5° (~50km)	1971-2009	EarthEnv
Species range shifts				BioShifts
Temperature (CHELSA)	30 sec (~1km)	0.5° (~50km)	2011-2019	CHELSA
Relative humidity (CHELSA)	30 sec (~1km)	0.5° (~50km)	2011-2019	CHELSA
Temperature (weather station)	NA	NA	2011-2019	GHCN

## Sheet: ED_Fig_3
Variables	Original resolution*	Operational resolution used in our analysis#	Temporal span	Data source	ED Fig. 3
Temperature (ambient)	0.5° (~50km)	0.5° (~50km)	1971-1980	CRU TS4.05	v
Temperature (ambient)	0.5° (~50km)	0.5° (~50km)	2011-2020	CRU TS4.05	v
Water vapor	0.5° (~50km)	0.5° (~50km)	2011-2020	CRU TS4.05	v
Precipitation	0.5° (~50km)	0.5° (~50km)	2011-2020	CRU TS4.05
Cloud cover	0.5° (~50km)	0.5° (~50km)	2011-2020	CRU TS4.05
Temperature (land surface for SALRT)	1 km	0.05° (~5km)	2011-2020	MOD11C3	v
Aspect (sine)	1 km	0.5° (~50km)	NA	EarthEnv
Aspect (cosine)	1 km	0.5° (~50km)	NA	EarthEnv
Slope	1 km	0.5° (~50km)	NA	EarthEnv
Profile curvature	1 km	0.5° (~50km)	NA	EarthEnv
Tangential curvature	1 km	0.5° (~50km)	NA	EarthEnv
Terrain evenness	1 km	0.5° (~50km)	NA	EarthEnv
Terrain homogeneity	1 km	0.5° (~50km)	NA	EarthEnv
Terrain roughness	1 km	0.5° (~50km)	NA	EarthEnv
Vector Ruggedness Measure	1 km	0.5° (~50km)	NA	EarthEnv
Elevation (for MALRT)	0.5° (~50km)	0.5° (~50km)	NA	CRU	v
Elevation (for SALRT)	1 min (~1.8km)	0.05° (~5km)	NA	ETOPO1	v
Elevation (for island identification)	1 sec (30m)	0.5° (~50km)	NA	SRTM
Enhanced vegetation index	1 km	0.5° (~50km)	2011-2020	MOD13C2
Land use / land type	500 m	0.05° (~5km)	2011-2019	MCD12C1
Ecofacet	250 m	0.5° (~50km)	1950-2000
Mountain regions	Polygon	0.5° (~50km)	NA	GMBA V1.2	v
Biogeographical realms	Polygon	0.5° (~50km)	NA
Global mountain cloud forests	1 km	0.5° (~50km)	1971-2009	EarthEnv
Species range shifts				BioShifts
Temperature (CHELSA)	30 sec (~1km)	0.5° (~50km)	2011-2019	CHELSA
Relative humidity (CHELSA)	30 sec (~1km)	0.5° (~50km)	2011-2019	CHELSA
Temperature (weather station)	NA	NA	2011-2019	GHCN	v

## Sheet: ED_Fig_4
Variables	Original resolution*	Operational resolution used in our analysis#	Temporal span	Data source	ED Fig. 4
Temperature (ambient)	0.5° (~50km)	0.5° (~50km)	1971-1980	CRU TS4.05	v
Temperature (ambient)	0.5° (~50km)	0.5° (~50km)	2011-2020	CRU TS4.05	v
Water vapor	0.5° (~50km)	0.5° (~50km)	2011-2020	CRU TS4.05	v
Precipitation	0.5° (~50km)	0.5° (~50km)	2011-2020	CRU TS4.05
Cloud cover	0.5° (~50km)	0.5° (~50km)	2011-2020	CRU TS4.05
Temperature (land surface for SALRT)	1 km	0.05° (~5km)	2011-2020	MOD11C3
Aspect (sine)	1 km	0.5° (~50km)	NA	EarthEnv
Aspect (cosine)	1 km	0.5° (~50km)	NA	EarthEnv
Slope	1 km	0.5° (~50km)	NA	EarthEnv
Profile curvature	1 km	0.5° (~50km)	NA	EarthEnv
Tangential curvature	1 km	0.5° (~50km)	NA	EarthEnv
Terrain evenness	1 km	0.5° (~50km)	NA	EarthEnv
Terrain homogeneity	1 km	0.5° (~50km)	NA	EarthEnv
Terrain roughness	1 km	0.5° (~50km)	NA	EarthEnv
Vector Ruggedness Measure	1 km	0.5° (~50km)	NA	EarthEnv
Elevation (for MALRT)	0.5° (~50km)	0.5° (~50km)	NA	CRU
Elevation (for SALRT)	1 min (~1.8km)	0.05° (~5km)	NA	ETOPO1
Elevation (for island identification)	1 sec (30m)	0.5° (~50km)	NA	SRTM
Enhanced vegetation index	1 km	0.5° (~50km)	2011-2020	MOD13C2
Land use / land type	500 m	0.05° (~5km)	2011-2019	MCD12C1
Ecofacet	250 m	0.5° (~50km)	1950-2000
Mountain regions	Polygon	0.5° (~50km)	NA	GMBA V1.2
Biogeographical realms	Polygon	0.5° (~50km)	NA
Global mountain cloud forests	1 km	0.5° (~50km)	1971-2009	EarthEnv
Species range shifts				BioShifts
Temperature (CHELSA)	30 sec (~1km)	0.5° (~50km)	2011-2019	CHELSA
Relative humidity (CHELSA)	30 sec (~1km)	0.5° (~50km)	2011-2019	CHELSA
Temperature (weather station)	NA	NA	2011-2019	GHCN

## Sheet: ED_Fig_5
Variables	Original resolution*	Operational resolution used in our analysis#	Temporal span	Data source	ED Fig. 5
Temperature (ambient)	0.5° (~50km)	0.5° (~50km)	1971-1980	CRU TS4.05	v
Temperature (ambient)	0.5° (~50km)	0.5° (~50km)	2011-2020	CRU TS4.05	v
Water vapor	0.5° (~50km)	0.5° (~50km)	2011-2020	CRU TS4.05	v
Precipitation	0.5° (~50km)	0.5° (~50km)	2011-2020	CRU TS4.05	v
Cloud cover	0.5° (~50km)	0.5° (~50km)	2011-2020	CRU TS4.05	v
Temperature (land surface for SALRT)	1 km	0.05° (~5km)	2011-2020	MOD11C3	v
Aspect (sine)	1 km	0.5° (~50km)	NA	EarthEnv	v
Aspect (cosine)	1 km	0.5° (~50km)	NA	EarthEnv	v
Slope	1 km	0.5° (~50km)	NA	EarthEnv	v
Profile curvature	1 km	0.5° (~50km)	NA	EarthEnv	v
Tangential curvature	1 km	0.5° (~50km)	NA	EarthEnv	v
Terrain evenness	1 km	0.5° (~50km)	NA	EarthEnv	v
Terrain homogeneity	1 km	0.5° (~50km)	NA	EarthEnv	v
Terrain roughness	1 km	0.5° (~50km)	NA	EarthEnv	v
Vector Ruggedness Measure	1 km	0.5° (~50km)	NA	EarthEnv	v
Elevation (for MALRT)	0.5° (~50km)	0.5° (~50km)	NA	CRU	v
Elevation (for SALRT)	1 min (~1.8km)	0.05° (~5km)	NA	ETOPO1	v
Elevation (for island identification)	1 sec (30m)	0.5° (~50km)	NA	SRTM	v
Enhanced vegetation index	1 km	0.5° (~50km)	2011-2020	MOD13C2	v
Land use / land type	500 m	0.05° (~5km)	2011-2019	MCD12C1	v
Ecofacet	250 m	0.5° (~50km)	1950-2000		v
Mountain regions	Polygon	0.5° (~50km)	NA	GMBA V1.2	v
Biogeographical realms	Polygon	0.5° (~50km)	NA		v
Global mountain cloud forests	1 km	0.5° (~50km)	1971-2009	EarthEnv	v
Species range shifts				BioShifts	v
Temperature (CHELSA)	30 sec (~1km)	0.5° (~50km)	2011-2019	CHELSA
Relative humidity (CHELSA)	30 sec (~1km)	0.5° (~50km)	2011-2019	CHELSA
Temperature (weather station)	NA	NA	2011-2019	GHCN

## Sheet: ED_Fig_6
Variables	Original resolution*	Operational resolution used in our analysis#	Temporal span	Data source	ED Fig.6
Temperature (ambient)	0.5° (~50km)	0.5° (~50km)	1971-1980	CRU TS4.05	v
Temperature (ambient)	0.5° (~50km)	0.5° (~50km)	2011-2020	CRU TS4.05	v
Water vapor	0.5° (~50km)	0.5° (~50km)	2011-2020	CRU TS4.05	v
Precipitation	0.5° (~50km)	0.5° (~50km)	2011-2020	CRU TS4.05
Cloud cover	0.5° (~50km)	0.5° (~50km)	2011-2020	CRU TS4.05
Temperature (land surface for SALRT)	1 km	0.05° (~5km)	2011-2020	MOD11C3
Aspect (sine)	1 km	0.5° (~50km)	NA	EarthEnv
Aspect (cosine)	1 km	0.5° (~50km)	NA	EarthEnv
Slope	1 km	0.5° (~50km)	NA	EarthEnv
Profile curvature	1 km	0.5° (~50km)	NA	EarthEnv
Tangential curvature	1 km	0.5° (~50km)	NA	EarthEnv
Terrain evenness	1 km	0.5° (~50km)	NA	EarthEnv
Terrain homogeneity	1 km	0.5° (~50km)	NA	EarthEnv
Terrain roughness	1 km	0.5° (~50km)	NA	EarthEnv
Vector Ruggedness Measure	1 km	0.5° (~50km)	NA	EarthEnv
Elevation (for MALRT)	0.5° (~50km)	0.5° (~50km)	NA	CRU	v
Elevation (for SALRT)	1 min (~1.8km)	0.05° (~5km)	NA	ETOPO1
Elevation (for island identification)	1 sec (30m)	0.5° (~50km)	NA	SRTM
Enhanced vegetation index	1 km	0.5° (~50km)	2011-2020	MOD13C2
Land use / land type	500 m	0.05° (~5km)	2011-2019	MCD12C1
Ecofacet	250 m	0.5° (~50km)	1950-2000
Mountain regions	Polygon	0.5° (~50km)	NA	GMBA V1.2	v
Biogeographical realms	Polygon	0.5° (~50km)	NA
Global mountain cloud forests	1 km	0.5° (~50km)	1971-2009	EarthEnv
Species range shifts				BioShifts	v
Temperature (CHELSA)	30 sec (~1km)	0.5° (~50km)	2011-2019	CHELSA
Relative humidity (CHELSA)	30 sec (~1km)	0.5° (~50km)	2011-2019	CHELSA
Temperature (weather station)	NA	NA	2011-2019	GHCN

[truncated: 7 more sheets: ED_Fig_7, ED_Fig_8, ED_Fig_9, Fig_S1, Fig_S2, Fig_S3, Fig_S4]
